# Supplementary material for: Body weight and waist circumference are differentially associated with the response to L-thyroxine treatment in primary hypothyroidism
Source: J Clin Transl Endocrinol. 2026 Apr 18;44:100440. doi: 10.1016/j.jcte.2026.100440 (PMC13137142; doi:10.1016/j.jcte.2026.100440)
Supplement: Supplementary Data 2 [file mmc2.xlsx]

## Sheet: Blad1
IDHyp12	Hyp12	BeforeIDHyp12	IdAfterHyp12	Date LP beforeHyp12	SexHyp12	AgeHyp12	WeightHyp12	LenghHyp12	BSAHyp12	AbdominalHyp12	trotthetssymtomHyp1	s-TSHHyp12	s-free-T3Hyp12	s-free-T4Hyp12	s-fT3/s-fT4Hyp12	inclusion-TSHHyp12	CSF-fT3Hyp12	CSF-fT4Hyp12	CSF-fT3/s-fT3Hyp12	CSF-fT4/s-fT4Hyp12	CSF-fT3/CSF-fT4Hyp12	LDL-TCHyp12	OrexinHyp12	SF36PFHyp12	SF36RPHyp12	SF36BPHyp12	SF36GHHyp12	SF36VHyp12	SF36SFHyp12	SF36REHyp12	SF36MHHyp12	ZulewskiHyp12			IDHyp2	Hyp2	OLD PATIENT IDHyp2	OLD PATIENT IDHyp2	Date LP beforeHyp2	SexHyp2	AgeHyp2	Date second LPHyp2	Diff in days betweenHyp2	WeightHyp2	Difference in weightHyp2	LenghtHyp2	Abdominal CHyp2	DoseLevaxinHyp2	s-TSHHyp2
PT. 53	Hypothyroid	1	3(1)	2011-04-29	0	24	95	1.74	2.09555	109	1	1.66	6.18	12.6	0.49	4.73	2.35	8.705	0.38	0.691	0.27	2.523	686	75	25	32	45	5	50	0	32	7			PT. 53	Hypothyroid	1	3(1)	2011-04-29	0	24	2011-09-02	126	93.9	-1.1	1.74	92	75	0.002
PT. 54	Hypothyroid	2	5(2)	2011-05-06	0	54	66.1	1.68	1.75106	84	0	8.9	2.54	2.65	0.958	43.2	2.19	2.27	0.862	0.857	0.965	3.867	619	75	0	100	65	30	37.5	0	80	6			PT. 54	Hypothyroid	2	5(2)	2011-05-06	0	54	2011-11-25	203	67.9	1.8	1.675	82	100	0.005
PT. 55	Hypothyroid	4	7(4)	2011-11-04	1	44	104.7	1.87	2.30106	108	1	2.96	6.37	14.2	0.449	4.8	2.16	9.27	0.339	0.653	0.233	3.441	560	95	100	100	77	40	100	100	96	5			PT. 55	Hypothyroid	4	7(4)	2011-11-04	1	44	2012-03-15	132	102.3	-2.4	1.87	108	75	1.64
PT. 57	Hypothyroid	8	16(8)	2012-04-23	1	46	107.5	1.95	2.39878	99	1	6.23	5.48	12.1	0.453	6.17	2.115	10.25	0.386	0.847	0.206	2.427	386	90	100	100	97	75	100	100	100	3			PT. 57	Hypothyroid	8	16(8)	2012-04-23	1	46	2012-11-22	213	104.8	-2.7	1.95	104.8	100	1.82
PT. 60	Hypothyroid	11	24(11)	2012-07-20	0	52	63.5	1.65	1.69911	93	1	4.09	5.59	10.6	0.527	7.4	2.63	7.385	0.47	0.697	0.356	3.4	666	100	75	72	67	35	87.5	33.33	56	6			PT. 60	Hypothyroid	11	24(11)	2012-07-20	0	52	2013-05-16	300	64.9	1.4	1.65	91	100	0.48
PT. 61	Hypothyroid	12	44(12)	2012-09-06	0	48	99	1.65	2.05205	120	1	4	5.46	13.2	0.414	4.78	2.73	9.88	0.5	0.748	0.276	2.132	708	75	50	32	50	40	62.5	100	68	8			PT. 61	Hypothyroid	12	44(12)	2012-09-06	0	48	2014-05-22	623	102	3	1.653	124	100	1.24
PT. 66	Hypothyroid	18	26(18)	2012-12-13	0	61	80	1.63	1.85787	102	1	3.01	6.21	11.5	0.54	5.22	3.02	9.205	0.486	0.8	0.328	2.568	847	80	75	84	72	30	50	66.67	68	6			PT. 66	Hypothyroid	18	26(18)	2012-12-13	0	61	2013-06-13	182	81.7	1.7	1.63	108	100	0.404
PT. 67	Hypothyroid	20	43(20)	2013-02-28	1	29	120	1.87	2.43839	121	0	5.89	6.64	11.1	0.598	8.61	3.1	7.415	0.467	0.668	0.418		629	80	75	84	42	20	87.5	33.33	64	5			PT. 67	Hypothyroid	20	43(20)	2013-02-28	1	29	2014-04-25	421	119.9	-0.1	1.87	132	100	3.23
PT. 68	Hypothyroid	25	34(25)	2013-05-23	0	40	60.2	1.65	1.661	88	1	4.88	5.2	12.3	0.423	6.75	2.945	8.7	0.566	0.707	0.339	3.072	517	95	100	100	77	40	100	100	96	11			PT. 68	Hypothyroid	25	34(25)	2013-05-23	0	40	2014-01-23	245	59.9	-0.3	1.65	76	75	0.569
PT. 69	Hypothyroid	27	33(27)	2013-08-02	0	64	66.2	1.65	1.72945	91	0	4.17	6.43	11.7	0.55	10.1	4.015	9.54	0.624	0.815	0.421	4.387	677	85	75	62	72	70	100	100	88	7			PT. 69	Hypothyroid	27	33(27)	2013-08-02	0	64	2014-01-02	153	66.5	0.3	1.65	91	125	0.257
PT. 70	Hypothyroid	31	39(31)	2013-11-07	0	70	59	1.62	1.62509	77	1	2.56	5.88	12.9	0.456	4.96	4.24	9.99	0.721	0.774	0.424	5.203	720	90	75	42	62	75	87.5	66.67	80	5			PT. 70	Hypothyroid	31	39(31)	2013-11-07	0	70	2014-03-06	119	58.8	-0.2	1.62	77	87.5	0.003
PT. 72	Hypothyroid	35	45(35)	2014-01-30	0	70	80.3	1.62	1.85255	110	0	3.49	4.53	12.3	0.368	5.54	1.47	12.05	0.325	0.98	0.122	4.515	718	80	100	74	67	70	62.5	100	64	7			PT. 72	Hypothyroid	35	45(35)	2014-01-30	0	70	2014-06-12	133	81.6	1.3		104	75	0.297
PT. 74	Hypothyroid	37	46(37)	2014-02-12	0	48	64.7	1.7	1.75015	79	1	7.32	4.79	10.2	0.47	5.71	1.04	6.985	0.217	0.685	0.149	2.344	501	95	75	100	92	35	75	100	48	5			PT. 74	Hypothyroid	37	46(37)	2014-02-12	0	48	2014-06-24	132	63.2	-1.5		79	75	0.211
PT. 75	Hypothyroid	40	50(40)	2014-03-13	0	52	104	1.7	2.14132	96	0	2.71	4.55	11.7	0.389	4.065	1.18	8.14	0.259	0.696	0.145	4.02	872	50	0	22	15	15	50	33.33	64	8			PT. 75	Hypothyroid	40	50(40)	2014-03-13	0	52	2015-02-26	350	110.1	6.1	1.692	109	100	0.34
PT. 76	Hypothyroid	42	47(42)	2014-04-24	1	55	95	1.88	2.21648	108	0	6.78	5.87	11	0.534	5.97	1.865	7.7	0.318	0.7	0.242	2.566	725	80	75	84	67	45	50	0	44	7			PT. 76	Hypothyroid	42	47(42)	2014-04-24	1	55	2014-09-11	140	98.6	3.6		107	100	1.6
[truncated: 20 more columns]

## Sheet: Blad2
IDHyp1	Hyp1	OLD PATIENT IDHyp1	OLD PATIENT IDHyp1	Date LP beforeHyp1	SexHyp1	AgeHyp1	WeightHyp1	LenghHyp1	BSAHyp1	AbdominalHyp1	HRHyp1	TempHyp1	CRPHyp1	HbHyp1	LPKHyp1	Other diseasesHyp1	MEDICATIONHyp1	ESTROGENHyp1	Age debut of hypothyroidismHyp1	DoseLevaxinHyp1	s-TPOHyp1	s-TSHHyp1	s-T3Hyp1	s-free-T3Hyp1	s-T4Hyp1	s-free-T4Hyp1	s-fT3/s-fT4Hyp1	inclusion-TSHHyp1	CSF-TSHHyp1	CSF-fT3Hyp1	CSF T4Hyp1	CSF-fT4Hyp1	CSF-fT3/s-fT3Hyp1	CSF-fT4/s-fT4Hyp1	CSF-fT3/CSF-fT4Hyp1	large-particle TCHyp1	small-particle TCHyp1	TOT-TCHyp1	large-particle TGHyp1	small-particle TGHyp1	TOT-TGHyp1	large-particle PLHyp1	small-particle PLHyp1	TOT-PLHyp1	CM/VLDL/remnant TCHyp1	LDL-TCHyp1	HDL TCHyp1	serum TCHyp1	CM/VLDL/remnant TGHyp1
PT. 53	Hypothyroid	1	3(1)	2011-04-29	0	24	95	1.74	2.09555	109		37.2	1.3	134	5.77						0.52	1.66	2.036	6.18	117	12.6	0.49	4.73	1.15	2.35		8.705	0.38	0.691	0.27	1.57936	97.7251	99.3045	0.825398	1.53632	2.36171	0.370992	56.1904	56.5614	0.957	2.523	1.058	4.538	1.024
PT. 54	Hypothyroid	2	5(2)	2011-05-06	0	54	66.1	1.68	1.75106	84		36	1	147	4.82	astma	pulmicort				1000	8.9	0.7	2.54	18.3	2.65	0.958	43.2	1.41	2.19		2.27	0.862	0.857	0.965	1.67974	98.6495	100.329	0.221018	0.873719	1.09474	BDL	64.2192	64.2192	0.602	3.867	1.645	6.114	0.267
PT. 55	Hypothyroid	4	7(4)	2011-11-04	1	44	104.7	1.87	2.30106	108		36.7	1	137	5.49						0.36	2.96	1.88	6.37	103	14.2	0.449	4.8	0.062	2.16		9.27	0.339	0.653	0.233	1.78012	99.574	101.354	run again	run again	run again	0.781484	67.196	67.9775	0.723	3.441	1.249	5.141	0.619
PT. 57	Hypothyroid	8	16(8)	2012-04-23	1	46	107.5	1.95	2.39878	99		36.2	1	134	3.58						34.04	6.23	1.67	5.48	97.3	12.1	0.453	6.17	0.047	2.115	0.555	10.25	0.386	0.847	0.206	1.98088	101.423	103.404	0.309612	1.13487	1.44448	BDL	36.566	36.566	0.503	2.427	1.776	4.705	0.557
PT. 60	Hypothyroid	11	24(11)	2012-07-20	0	52	63.5	1.65	1.69911	93		36.8	1	138	4.4	tension type headache					96.7	4.09	1.6	5.59	73.8	10.6	0.527	7.4	0.013	2.63	0.435	7.385	0.47	0.697	0.356	7.5622	104.196	111.758	2.71565	10.8651	13.5808	BDL	54.7189	54.7189	0.611	3.4	3.185	7.196	0.299
PT. 61	Hypothyroid	12	44(12)	2012-09-06	0	48	99	1.65	2.05205	120		36.6	1.9	132	5.72		Estrogen plaster	yes			98.9	4	2.17	5.46	112	13.2	0.414	4.78	0.024	2.73	0.81	9.88	0.5	0.748	0.276	BDL	105.121	105.121	0.95065	2.23724	3.18789	0.483709	71.632	72.1157	0.247	2.132	1.793	4.171	0.232
PT. 66	Hypothyroid	18	26(18)	2012-12-13	0	61	80	1.63	1.85787	102		36.2	2.6	157	5.36						19.9	3.01	2.03	6.21	90.9	11.5	0.54	5.22	0.022	3.02		9.205	0.486	0.8	0.328	1.36356	109.743	111.106	0.46491	2.03071	2.49562	0.583384	187.238	187.822	0.423	2.568	2.348	5.338	0.695
PT. 67	Hypothyroid	20	43(20)	2013-02-28	1	29	120	1.87	2.43839	121		36.8	2.7	158	8.6	diabetes mellitus type 1	???				1000	5.89	2.45	6.64	100	11.1	0.598	8.61	0.03	3.1	0.28	7.415	0.467	0.668	0.418	BDL	110.667	110.667	BDL	2.44364	2.44364	0.449062	55.5805	56.0295
PT. 68	Hypothyroid	25	34(25)	2013-05-23	0	40	60.2	1.65	1.661	88		37.2	1	133	3.81						1000	4.88	2.02	5.2	113	12.3	0.423	6.75	0.022	2.945	0.515	8.7	0.566	0.707	0.339	BDL	111.592	111.592	0.436887	4.07698	4.51387	BDL	32.6556	32.6556	0.506	3.072	1.435	5.013	0.25
PT. 69	Hypothyroid	27	33(27)	2013-08-02	0	64	66.2	1.65	1.72945	91		36.9	8.4	133	6.52						5.72	4.17	1.88	6.43	88.2	11.7	0.55	10.1	0.026	4.015	0.885	9.54	0.624	0.815	0.421	2.07105	112.516	114.587	BDL	2.07172	2.07172	0.369968	66.1813	66.5512	0.758	4.387	2.374	7.519	0.258
PT. 70	Hypothyroid	31	39(31)	2013-11-07	0	70	59	1.62	1.62509	77		36	1	154	4.54		Livial	yes			20.5	2.56	1.76	5.88	100	12.9	0.456	4.96	0.024	4.24	1.235	9.99	0.721	0.774	0.424	2.05553	113.441	115.496	0.437109	2.19891	2.63602	0.280543	70.0135	70.294	1.387	5.203	1.076	7.666	1.19
PT. 72	Hypothyroid	35	45(35)	2014-01-30	0	70	80.3	1.62	1.85255	110		37.1	9.7	139	6.09		Livial	yes			0.66	3.49	1.31	4.53	94.3	12.3	0.368	5.54	0.02	1.47	0.12	12.05	0.325	0.98	0.122	2.02447	115.289	117.314	BDL	2.20163	2.20163	0.618056	93.1676	93.7856	0.86	4.515	1.631	7.006	0.428
PT. 74	Hypothyroid	37	46(37)	2014-02-12	0	48	64.7	1.7	1.75015	79		37.1	1	144	5.65						81.7	7.32	1.7	4.79	89.7	10.2	0.47	5.71	0.034	1.04		6.985	0.217	0.685	0.149	1.99342	117.138	119.132	BDL	2.72362	2.72362	0.998594	43.1014	44.1	0.23	2.344	1.686	4.26	0.187
PT. 75	Hypothyroid	40	50(40)	2014-03-13	0	52	104	1.7	2.14132	96		37	6	149	6.56						782	2.71	2.68	4.55	152	11.7	0.389	4.065	0.083	1.18	0.43	8.14	0.259	0.696	0.145	1.97789	118.063	120.041	BDL	1.20512	1.20512	0.621008	82.9719	83.5929	0.918	4.02	1.671	6.61	0.6
PT. 76	Hypothyroid	42	47(42)	2014-04-24	1	55	95	1.88	2.21648	108		36.5	2.3	155	7.39						0.2	6.78	1.86	5.87	86.6	11	0.534	5.97	0.051	1.865	0.11	7.7	0.318	0.7	0.242	1.96236	118.987	120.95	BDL	4.51324	4.51324	BDL	60.5566	60.5566	2.375	2.566	0.994	5.936	4.803
[truncated: 156 more columns]
