# Supplementary material for: Body weight and waist circumference are differentially associated with the response to L-thyroxine treatment in primary hypothyroidism
Source: J Clin Transl Endocrinol. 2026 Apr 18;44:100440. doi: 10.1016/j.jcte.2026.100440 (PMC13137142; doi:10.1016/j.jcte.2026.100440)
Supplement: Supplementary Data 3 [file mmc3.txt]

---
title: "artikel3"
author: "Anders"
date: "2025-08-15"
output: html_document
---

```{r setup, include=FALSE}
knitr::opts_chunk$set(echo = TRUE)
```

## R Markdown

This is an R Markdown document. Markdown is a simple formatting syntax for authoring HTML, PDF, and MS Word documents. For more details on using R Markdown see <http://rmarkdown.rstudio.com>.

When you click the **Knit** button a document will be generated that includes both content as well as the output of any embedded R code chunks within the document. You can embed an R code chunk like this:

Note that the `echo = FALSE` parameter was added to the code chunk to prevent printing of the R code that generated the plot.

```{r}
#remove gray lines in ggplot
library(ggplot2)
tema <- theme(text=element_text(size=20), panel.grid.major=element_blank(), panel.grid.minor = element_blank(), panel.background = element_blank(), axis.line = element_line(colour = "black"))

```

```{r}
library(readxl)
getwd()
allagruppen <- read_xlsx('orig.data article.xlsx',col_names = T)


library(tidyverse) 
library(dplyr)
library(ggsignif)
library(ggpubr)

#adding the BMI variable
BMI <- allagruppen$WeightHyp12[1:15]/(allagruppen$LenghHyp12[1:15]^2) 
```


Some work to check for normality
```{r}
# Set up a 3x3 plotting area (adjust if needed)
par(mfrow = c(3, 3))

# List of all variables to plot
variables <- list(
  allagruppen$`Abdominal CHyp2`-allagruppen$AbdominalHyp12,
  allagruppen$DoseLevaxinHyp2[1:15],
  allagruppen$`s-free-T4Hyp2`[1:15],
  allagruppen$`CSF-fT4Hyp2`[1:15],
  allagruppen$ZulewskiHyp2[1:15],
  allagruppen$`s-free-T4Hyp2`-allagruppen$`s-free-T4Hyp12`,
  allagruppen$`CSF-fT4Hyp2`-allagruppen$`CSF-fT4/s-fT4Hyp12`
)

# Labels for each plot
titles <- c('Delta WC', "Dose Levaxin", "Serum fT4", "CSF fT4", "Zulewski",
            "Delta Serum fT4", "Delta CSF fT4")

# Loop through variables and create histograms
for (i in 1:length(variables)) {
  hist(variables[[i]], breaks = 25, main = titles[i], xlab = titles[i], col = "lightblue", border = "black")
}

# Reset plotting layout
#par(mfrow = c(1, 1))

```
```{r}
#då får jag göra om vissa av dem så det blir följande normalfördelning:
# Set up a 3x3 plotting area (adjust if needed)
par(mfrow = c(3, 3))

# List of all variables to plot
variables <- list(
  allagruppen$`Abdominal CHyp2`-allagruppen$AbdominalHyp12,
  allagruppen$DoseLevaxinHyp2[1:15],
  1/allagruppen$`s-free-T4Hyp2`[1:15],
  allagruppen$`CSF-fT4Hyp2`[1:15],
  1/allagruppen$ZulewskiHyp2[1:15],
  1/(allagruppen$`s-free-T4Hyp2`-allagruppen$`s-free-T4Hyp12`),
  1/(allagruppen$`CSF-fT4Hyp2`-allagruppen$`CSF-fT4/s-fT4Hyp12`)
  )

# Labels for each plot
titles <- c('Delta WC', "Dose Levaxin", "Serum fT4", "CSF fT4", "Zulewski",
            "Delta Serum fT4", "Delta CSF fT4")

# Loop through variables and create histograms
for (i in 1:length(variables)) {
  hist(variables[[i]], breaks = 25, main = titles[i], xlab = titles[i], col = "lightblue", border = "black")
}

# Reset plotting layout
#par(mfrow = c(1, 1))

#I approve Zulewski score since Shapiro test approves
shapiro.test(allagruppen$ZulewskiHyp2)

#So variables that needs to be transformed is:
nyttsfT42 <- 1/allagruppen$`s-free-T4Hyp2`[1:15]
nyttdeltasfT4 <- 1/(allagruppen$`s-free-T4Hyp2`-allagruppen$`s-free-T4Hyp12`)
nyttdeltaCSFfT4 <- 1/(allagruppen$`CSF-fT4Hyp2`-allagruppen$`CSF-fT4/s-fT4Hyp12`)
```

```{r}
#då får jag göra om vissa av dem så det blir följande normalfördelning:
# Set up a 3x3 plotting area (adjust if needed)
par(mfrow = c(3, 3))

# List of all variables to plot
variables <- list(
  allagruppen$`Abdominal CHyp2`-allagruppen$AbdominalHyp12,
  allagruppen$DoseLevaxinHyp2[1:15],
  1/(allagruppen$`s-free-T4Hyp2`[1:15]),
  allagruppen$`CSF-fT4Hyp2`[1:15],
  log(allagruppen$ZulewskiHyp2[1:15]),
  log(allagruppen$`s-free-T4Hyp2`-allagruppen$`s-free-T4Hyp12`),
  log(allagruppen$`CSF-fT4Hyp2`-allagruppen$`CSF-fT4/s-fT4Hyp12`)
)

# Labels for each plot
titles <- c('Delta WC', "Dose Levaxin", "Serum fT4", "CSF fT4", "Zulewski",
            "Delta Serum fT4", "Delta CSF fT4")

# Loop through variables and create histograms
for (i in 1:length(variables)) {
  hist(variables[[i]], breaks = 25, main = titles[i], xlab = titles[i], col = "lightblue", border = "black")
}

# Reset plotting layout
#par(mfrow = c(1, 1))

#I approve Zulewski score since Shapiro test approves
shapiro.test(allagruppen$ZulewskiHyp2)

#Variables needed to be transformed:
nyttsfT42 <- 1/allagruppen$`s-free-T4Hyp2`[1:15]
nyttdeltasfT4 <- log(allagruppen$`s-free-T4Hyp2`-allagruppen$`s-free-T4Hyp12`)
nyttdeltaCSFfT4 <- log(allagruppen$`CSF-fT4Hyp2`-allagruppen$`CSF-fT4/s-fT4Hyp12`)
```


```{r}
library(ggplot2)
library(ggpubr)
library(ggsignif)
library(tidyr)
scatterP <- ggplot() + geom_point(size=3, show.legend = FALSE) + geom_smooth(method=lm, se=FALSE, colour="black", size=0.5) + theme(text=element_text(size=20), panel.grid.major=element_blank(), panel.grid.minor = element_blank(), panel.background = element_blank(), axis.line = element_line(colour = "black")) + stat_cor(method = "pearson")
```

```{r}
#A table deltaweight against TH variables:

weightdelta <- allagruppen$WeightHyp2-allagruppen$WeightHyp12

#Dose Levaxin mot deltaweight
A <- cor.test( weightdelta ,allagruppen$DoseLevaxinHyp2[1:15], method = 'pearson')

#serum och CSF fT4 efter beh mot deltaweight
B <- cor.test( weightdelta, nyttsfT42, method = 'pearson')
C <- cor.test( weightdelta ,allagruppen$`CSF-fT4Hyp2` [1:15],method = 'pearson')

#och zulewski
D <- cor.test(weightdelta ,allagruppen$ZulewskiHyp2 [1:15],method = 'pearson')

#deltaWC korrel mot delta serum och CSF fT4
E <- cor.test(weightdelta ,nyttdeltasfT4 ,method = 'pearson')
F <- cor.test(weightdelta ,nyttdeltaCSFfT4 ,method = 'pearson')


# Create a dataframe summarizing the correlation results
results <- data.frame(
  Variable1 = rep('Delta weight',6),
  Variable2 = c("Dose Levaxin", "Serum fT4", "CSF fT4", "Zulewski", 
               "Delta Serum fT4", "Delta CSF fT4"),
  PearsonsR = c(A$estimate, B$estimate, C$estimate, D$estimate, E$estimate, F$estimate),
  p_Value = c(A$p.value, B$p.value, C$p.value, D$p.value, E$p.value, F$p.value),
  CI = paste0(
    round(c(A$conf.int[1], B$conf.int[1], C$conf.int[1], D$conf.int[1], E$conf.int[1], F$conf.int[1]), 3), 
    " - ", 
    round(c(A$conf.int[2], B$conf.int[2], C$conf.int[2], D$conf.int[2], E$conf.int[2], F$conf.int[2]), 3)
  )
)

# Print the table
print(results)
knitr::kable(results, digits = 3)
```


_______________________________________________________________________________
The chunk below is to calculate PCS and MCS for SF36 data according to Farivar et al
```{r}

which(colnames(allagruppen)=='SF36PFHyp12')
which(colnames(allagruppen)=='SF36MHHyp12')
which(colnames(allagruppen)=='SF36PFHyp2')
which(colnames(allagruppen)=='SF36MHHyp2')


SF36dataforsummary <- c(allagruppen[,25:32],allagruppen[,62:69])

SF36dataforsummary <- as.data.frame(SF36dataforsummary)

library(dplyr)

#oblique method according to Farivar: #PCSc=((PF*0,2)+(RP*0,31)+(BP*0,23)+(GH*0,2)+(V*0,13)+(SF*0,11)+(RE*0,03)+(MH*-0,03))
#MCSc=((PF*-0,02)+(RP*0,03)+(BP*0,04)+(GH*0,1)+(V*0,29)+(SF*0,14)+(RE*0,2)+(MH*0,35))

sf36dataz <- SF36dataforsummary %>% mutate(across(starts_with('SF36PF'), ~ (.x-87.89420)/19.63899)) %>% mutate(across(starts_with('SF36RP'), ~ (.x-83.16302)/31.82889)) %>% mutate(across(starts_with('SF36BP'), ~ (.x-74.83461)/26.10282)) %>% mutate(across(starts_with('SF36GH'), ~ (.x-75.83903)/22.20199)) %>% mutate(across(starts_with('SF36V'), ~ (.x-68.79697)/22.79770)) %>% mutate(across(starts_with('SF36SF'), ~ (.x-88.59236)/20.29989)) %>% mutate(across(starts_with('SF36RE'), ~ (.x-85.66239)/29.23274)) %>% mutate(across(starts_with('SF36MH'), ~ (.x-80.94066)/18.86918))


sf36datafcPCSFar <- sf36dataz %>% 
  mutate(across(starts_with('SF36PF'), ~ (.x*0.2))) %>% 
  mutate(across(starts_with('SF36RP'), ~ (.x*0.31))) %>%
  mutate(across(starts_with('SF36BP'), ~ (.x*0.23))) %>%
  mutate(across(starts_with('SF36GH'), ~ (.x*0.2))) %>%
  mutate(across(starts_with('SF36V'), ~ (.x*0.13))) %>%
  mutate(across(starts_with('SF36SF'), ~ (.x*0.11))) %>%
  mutate(across(starts_with('SF36RE'), ~ (.x*0.03))) %>%
  mutate(across(starts_with('SF36MH'), ~ (.x*-0.03)))

sf36datafcMCSFar <- sf36dataz %>% 
  mutate(across(starts_with('SF36PF'), ~ (.x*-0.02))) %>% 
  mutate(across(starts_with('SF36RP'), ~ (.x*0.03))) %>%
  mutate(across(starts_with('SF36BP'), ~ (.x*0.04))) %>%
  mutate(across(starts_with('SF36GH'), ~ (.x*0.1))) %>%
  mutate(across(starts_with('SF36V'), ~ (.x*0.29))) %>%
  mutate(across(starts_with('SF36SF'), ~ (.x*0.14))) %>%
  mutate(across(starts_with('SF36RE'), ~ (.x*0.2))) %>%
  mutate(across(starts_with('SF36MH'), ~ (.x*0.35)))


PCSFarHyp12 <- sf36datafcPCSFar %>% select(ends_with('Hyp12')) %>% transmute(total_sum=rowSums(across(1:8), na.rm=T)*10 +50)
PCSFarHyp2 <- sf36datafcPCSFar %>% select(ends_with('Hyp2')) %>% transmute(total_sum=rowSums(across(1:8), na.rm=T)*10 +50)

MCSFarHyp12 <- sf36datafcMCSFar %>% select(ends_with('Hyp12')) %>% transmute(total_sum=rowSums(across(1:8), na.rm=T)*10 +50)
MCSFarHyp2 <- sf36datafcMCSFar %>% select(ends_with('Hyp2')) %>% transmute(total_sum=rowSums(across(1:8), na.rm=T)*10 +50)

summarscoreFar <- data.frame(PCSHyp12=c(PCSFarHyp12$total_sum, rep(NA, 37)), MCSHyp12=c(MCSFarHyp12$total_sum, rep(NA,37)),PCSHyp2=c(PCSFarHyp2$total_sum, rep(NA, 37)),MCSHyp2=c(MCSFarHyp2$total_sum, rep(NA,37)))

diffPCSFar <- summarscoreFar$PCSHyp2[1:15] - summarscoreFar$PCSHyp12[1:15]

diffMCSFar <- summarscoreFar$MCSHyp2[1:15] - summarscoreFar$MCSHyp12[1:15]

```
____________________________________________________________________________


```{r}
#Test for some other variables (normalitycheck):

# Set up a 3x3 plotting area (adjust if needed)
par(mfrow = c(3, 2))

# List of all variables to plot
variables <- list(
  weightdelta,
  diffPCSFar,
  diffMCSFar,
  allagruppen$trotthetssymtomHyp1,
  allagruppen$OrexinHyp12,
  allagruppen$OrexinHyp2
  )

# Labels for each plot
titles <- c('Delta weight', "deltaPCSc", "deltaMCSc", "trottfore", "ORX1", "ORX2")

# Loop through variables and create histograms
for (i in 1:length(variables)) {
  hist(variables[[i]], breaks = 25, col = "lightblue", border = "black")
}

# Reset plotting layout
#par(mfrow = c(1, 1))

```

```{r}
#A table deltaweight against some other variables:

#deltaPCSc och deltaMCSc mot deltaweight
A <- cor.test(weightdelta ,diffPCSFar, method = 'pearson')
B <- cor.test(weightdelta, diffMCSFar, method = 'pearson')
#tröttheten
C <- cor.test(weightdelta ,allagruppen$trotthetssymtomHyp1[1:15],method = 'pearson')
#och ORX
D <- cor.test(weightdelta ,allagruppen$OrexinHyp12[1:15],method = 'pearson')
E <- cor.test(weightdelta ,allagruppen$OrexinHyp2[1:15] ,method = 'pearson')


# Create a dataframe summarizing the correlation results
results <- data.frame(
  Variable1 = rep('Delta weight',5),
  Variable2 = c("deltaPCSc", "deltaMCSc", "tröttfore", "ORX1", 
               "ORX2"),
  PearsonsR = c(A$estimate, B$estimate, C$estimate, D$estimate, E$estimate),
  p_Value = c(A$p.value, B$p.value, C$p.value, D$p.value, E$p.value),
  CI = paste0(
    round(c(A$conf.int[1], B$conf.int[1], C$conf.int[1], D$conf.int[1], E$conf.int[1]), 3), 
    " - ", 
    round(c(A$conf.int[2], B$conf.int[2], C$conf.int[2], D$conf.int[2], E$conf.int[2]), 3)
  )
)

# Print the table
print(results)
knitr::kable(results, digits = 3)
```


```{r}
#A table for LDL and fT4:

LDLdelta <- allagruppen$`LDL-TCHyp2`-allagruppen$`LDL-TCHyp12`

A <- cor.test(as.numeric(LDLdelta) ,allagruppen$`CSF-fT4Hyp2`[1:15], method = 'pearson')
B <- cor.test(as.numeric(LDLdelta) , allagruppen$`s-free-T4Hyp2`[1:15], method = 'pearson')

# Create a dataframe summarizing the correlation results
results <- data.frame(
  Variable1 = rep('Delta LDL',2),
  Variable2 = c("CSFfT42", "sfT42"),
  PearsonsR = c(A$estimate, B$estimate),
  p_Value = c(A$p.value, B$p.value),
  CI = paste0(
    round(c(A$conf.int[1], B$conf.int[1]), 3), 
    " - ", 
    round(c(A$conf.int[2], B$conf.int[2]), 3)
  )
)

# Print the table
print(results)
knitr::kable(results, digits = 3)
```


#Some section regarding multiple linear regressoin

```{r}
#reg för deltaWeight
library(dagitty)
#In dagitty.net the following DAG was created:

myDAG <- dagitty('bb="-4.673,-4.779,3.333,4.916"
deltaWC [adjusted,pos="0.907,1.837"]
deltaWeight [outcome,pos="-0.853,-0.821"]
postCSFfT4 [adjusted,pos="2.666,4.108"]
preAge [adjusted,pos="1.988,-0.566"]
preORX [exposure,pos="-4.006,-0.638"]
preWeight [adjusted,pos="-0.584,-3.971"]
deltaWC -> deltaWeight
postCSFfT4 -> deltaWC
preAge -> deltaWC
preAge -> deltaWeight
preORX -> deltaWeight
preWeight -> deltaWeight
')

plot(myDAG)

#A dataframe for the variables:

regvariabler <- data.frame(preORX = allagruppen$OrexinHyp12[1:15],deltaWeight=weightdelta, preWeight=allagruppen$WeightHyp12[1:15], preAge=allagruppen$AgeHyp12[1:15], deltaWC=(allagruppen$`Abdominal CHyp2`-allagruppen$AbdominalHyp12), postCSFfT4=allagruppen$`CSF-fT4Hyp2`[1:15], preWC=allagruppen$AbdominalHyp12[1:15], doseLevaxin=allagruppen$DoseLevaxinHyp2[1:15], postsfT4=allagruppen$`s-free-T4Hyp2`[1:15], deltaLDL= allagruppen$`LDL-TCHyp2`-allagruppen$`LDL-TCHyp12`, preLDL=allagruppen$`LDL-TCHyp12`[1:15]) %>% as_tibble()

#Preaquisitions:
#A - normality?

par(mfrow = c(3, 2))
for (i in 1:length(regvariabler)) {
  hist(regvariabler[[i]], breaks = 25, col = "lightblue", border = "black", main = names(regvariabler)[i], xlab = names(regvariabler)[i])
}
par(mfrow = c(1, 1))

#shows that preAge needs transformation and does a log transformation, but checking with qqnorm() shows that the original before transf is better anyways

#B - is there an linear relation?

plots <- list()

for (i in 1:(ncol(regvariabler) - 1)) {
  scatterP <- ggplot(regvariabler, aes(x = .data[[names(regvariabler)[i]]], 
                                       y = .data[[names(regvariabler)[i+1]]])) +
    geom_point(size = 3, show.legend = FALSE) + 
    geom_smooth(method = lm, se = FALSE, colour = "black", size = 0.5) + 
    stat_cor(method = "pearson") + 
    theme(
      text = element_text(size = 20),
      panel.grid.major = element_blank(),
      panel.grid.minor = element_blank(),
      panel.background = element_blank(),
      axis.line = element_line(colour = "black")
    )
  
  plots[[i]] <- scatterP
}
plots

#Ok so at least plot 1 is linear

#make a regtest out of this

res <- localTests(x=myDAG, data = regvariabler, type = 'cis')

print(res)

res <- res[order(abs(res$estimate)),]
plotLocalTestResults(tail(res,60))

#Betyder att jag behöver justera i min reglinje över deltaWeight ~ preORX för också preWeight, preAge och postCSFfT4??
#eller för postCSFfT4:preWeight och preAge:preWeight
#This means I have to adjust in deltaweight ~ preORX for preweight, preAge and postCSFfT4??
#or for postCSFfT4:preWeight and preAge:preWeight


```

```{r}
regline <- lm(deltaWeight ~ preORX + preWeight + preAge + postCSFfT4, data = regvariabler)

library(performance)

check_model(regline)

#Any difference with the extra variables?

fit2 <- update(regline, .~. -preWeight -preAge -postCSFfT4, data=regline$model)

anova(fit2, regline)

#NO, not obviously

#So, find it ok with new variables

regline2 <- lm(deltaWeight ~ preORX + postCSFfT4:preWeight + preAge:preWeight, data = regvariabler)

check_model(regline2)

fit3 <- update(regline2, .~. -postCSFfT4:preWeight -preAge:preWeight, data=regline2$model)

fit9 <- lm(deltaWeight ~ preORX + postCSFfT4 + preAge + postCSFfT4:preWeight + preAge:preWeight, data = regvariabler)

anova(fit3, regline2)

```

```{r}
#use hmisc to do a backwardtest-model 

library(rms)

f <- ols(deltaWeight ~ preORX + preWeight + preAge + deltaWC + postCSFfT4, data = regvariabler, x=T, y=T)

f2 <- ols(deltaWeight ~ preORX + postCSFfT4*preWeight + preAge*preWeight, data = regvariabler, x=T, y=T)

aux <- fastbw(f, rule = 'p', type = 'individual', sls = 0.157)

aux2 <- fastbw(f2, rule = 'p', type = 'individual', sls = 0.157)

aux

aux2

validateresult <- validate(f, rule = 'p', sls = 0.157, type = 'individual', B=200, bw=T, force = 1)

validateresult <- validate(f2, rule = 'p', sls = 0.2, type = 'individual', B=200, bw=T, force = 1)

```

```{r}
# Step 1: Calculate mean values for other predictors
mean_values <- regvariabler %>% summarise(across(everything(), mean, na.rm = TRUE))

new_data <- data.frame(
  preORX = seq(min(regvariabler$preORX), max(regvariabler$preORX), length.out = 100), 
  preWeight = mean_values$preWeight,
  postCSFfT4 = mean_values$postCSFfT4,
  preAge = mean_values$preAge
)

# Step 3: Get predicted values
new_data$predicted_deltaWeight <- predict(f2, new_data)

# Step 4: Plot with ggplot2
ggplot(regvariabler, aes(x = preORX, y = deltaWeight)) +
  geom_point(size = 3, alpha = 0.6) +  # Scatter plot of actual data
  geom_line(data = new_data, aes(x = preORX, y = predicted_deltaWeight), 
            color = "red", size = 1.2) +  # Regression line
  theme_minimal() +
  labs(title = "Regression Line for deltaWeight vs. preORX",
       x = "preORX", 
       y = "deltaWeight")

#THis graph is almost identical with the Pearson line for the same plot 

```

#And so a regmodel for deltaWC ~ postCSFfT4

```{r}
#Import of the new DAG model:

myDAG2 <- dagitty('bb="-3.987,-5.147,3.524,3.754"
deltaWC [outcome,pos="-0.640,0.303"]
deltaWeight [adjusted,pos="1.560,2.319"]
doseLevaxin [adjusted,pos="2.898,-4.405"]
postCSFfT4 [exposure,pos="0.589,-2.765"]
preAge [pos="-1.046,3.012"]
preWC [adjusted,pos="-3.361,1.631"]
deltaWeight -> deltaWC
doseLevaxin -> postCSFfT4
postCSFfT4 -> deltaWC
preAge -> deltaWC
preAge -> deltaWeight
preAge -> preWC
preWC -> deltaWC')

altDAG2 <- dagitty('bb="-5.682,-3.046,6.602,3.111"
deltaWC [outcome,pos="-1.690,0.013"]
deltaWeight [adjusted,pos="-4.658,-0.556"]
doseLevaxin [adjusted,pos="5.578,0.591"]
postCSFfT4 [exposure,pos="0.366,2.598"]
postsfT4 [pos="3.364,2.394"]
preAge [pos="-2.796,-2.500"]
preWC [adjusted,pos="-0.107,-2.533"]
deltaWeight -> deltaWC
doseLevaxin -> postsfT4
postCSFfT4 -> deltaWC
postsfT4 -> postCSFfT4
preAge -> deltaWC
preAge -> deltaWeight
preAge -> preWC
preWC -> deltaWC')

plot(myDAG2)
plot(altDAG2)

#a regtest out of this

res2 <- localTests(x=myDAG2, data = regvariabler, type = 'cis')

print(res2)

res <- res[order(abs(res$estimate)),]
plotLocalTestResults(tail(res,60))

```

```{r}
#The localTests suggests that an interaction variable postCSFfT4:doseLevaxin is affecting the results so include it

f3 <- ols(deltaWC ~ postCSFfT4 + postCSFfT4*doseLevaxin, data = regvariabler, x=T, y=T)

aux3 <- fastbw(f3, rule = 'p', type = 'individual', sls = 0.157)

aux3

validateresult <- validate(f3, rule = 'p', sls = 0.2, type = 'individual', B=200, bw=T, force = 1)

```

```{r}
#Use ggpredict to obtain a multiple reg line
library(ggiraphExtra)

regvariabler <- data_frame(regvariabler,IApCTdL=regvariabler$postCSFfT4*regvariabler$doseLevaxin) %>% as_tibble()

fitWC <- lm(deltaWC ~ postCSFfT4 + IApCTdL, data = regvariabler)
ggPredict(fitWC, interactive = T)
#eller:
fitWC2 <- lm(deltaWC ~ postCSFfT4*doseLevaxin, data = regvariabler)
ggPredict(fitWC2, interactive = T, se=T)
```

```{r}
#and ggpredict for deltaweight

fitW <- lm(deltaWeight ~ preORX + preAge*preWeight, data = regvariabler)

ggPredict(fitW, interactive = T, se=T)

```

```{r}
#A way to transform postsfT4 a little better
hist(regvariabler$postsfT4, breaks = 25)

library(MASS)
xan <- regvariabler$postsfT4
värde <- boxcox(lm(xan~1))

mittvärde <- värde$x[which.max(värde$y)]
#shows a value of -2

tranz <- (xan^-2-1)/-2
hist(tranz, breaks = 25)

#this is a boxcox transformation
#compare with reciprocal trans
hist(1/xan, breaks = 25)
```

```{r}
#a DAG multiple regmodell for deltaLDL

LDLDAG <- dagitty('bb="-3.206,-4.748,2.784,4.194"
deltaLDL [outcome,pos="-0.571,-1.448"]
doseLevaxin [adjusted,pos="2.284,3.449"]
postCSFfT4 [exposure,pos="-0.077,1.539"]
preAge [adjusted,pos="-2.706,0.440"]
preWC [adjusted,pos="1.070,-4.003"]
doseLevaxin -> postCSFfT4
postCSFfT4 -> deltaLDL
preAge -> deltaLDL
preAge -> postCSFfT4
preWC -> deltaLDL')

#when doing LDLDAG there was nothing significant so need to remove doseLevaxin:

LDLDAG2 <- dagitty('bb="-2.892,-1.336,4.089,2.183"
deltaLDL [outcome,pos="0.499,-0.164"]
postCSFfT4 [exposure,pos="-2.310,-0.836"]
preAge [adjusted,pos="-1.696,1.683"]
preLDL [adjusted,pos="3.507,-0.683"]
postCSFfT4 -> deltaLDL
preAge -> deltaLDL
preAge -> postCSFfT4
preLDL -> deltaLDL')

plot(LDLDAG)

#localTests cannot handle when there is a NA and it does on LDL (missing in hypo12 group)
utanNAregvari <- na.omit(regvariabler)
resLDL <- localTests(x=LDLDAG2, data = utanNAregvari, type = 'cis')

print(resLDL)

res <- resLDL[order(abs(resLDL$estimate)),]

plotLocalTestResults(tail(res,60))


```

```{r}
#my DAG for LDL suggests I include interactionsvariable preAge:preLDL to the model

f3 <- ols(deltaLDL ~ postCSFfT4 + preAge*preLDL, data = regvariabler, x=T, y=T)

aux3 <- fastbw(f3, rule = 'p', type = 'individual', sls = 0.3)

aux3

validateresult <- validate(f3, rule = 'p', sls = 0.3, type = 'individual', B=200, bw=T, force = 1)

#If I use postserum f-T4 instead of postCSF f-T4?

f9 <- ols(deltaLDL ~ postsfT4 + preAge*preLDL, data = regvariabler, x=T, y=T)

aux9 <- fastbw(f9, rule = 'p', type = 'individual', sls = 0.3)

aux9  #gives me a lower R2 value

```


```{r}
#eventually preAge needs to be included in the modle
#with predict I can get the following: 

fitW <- lm(deltaLDL ~ postCSFfT4 + preAge, data = regvariabler)

library(ggiraphExtra)
ggPredict(fitW, interactive = T, se=T)

```

Figures in the article

```{r}
#Bilderna i artikeln
#no 1 är viktskillnad mot preORX
bild1 <- scatterP + aes(allagruppen$OrexinHyp12[1:15], deltavärden$WeightHypdelt) + labs(x='ORX before treatm (ng/L)', y='Difference (kg) in weight')

#kanske inte tar med:   , title = 'Pearson correlation \n between ORX level \n before treatm and \n difference in weight')

#no 2 är PCSc skillnad mot viktskillnad
bild2 <- scatterP + aes(deltavärden$WeightHypdelt,diffPCSFar[1:15]) + labs(x='Difference (kg) in weight',y='Difference in PCS SF36')

#inte titel med: , title = 'Pearson correlation between difference \n in weight and PCSc')

library(dagitty)

modell <- dagitty('bb="-2.296,-2.283,2.249,2.262"
deltaPCSc [exposure,pos="-0.024,-0.011"]
deltaWeight [outcome,pos="-1.344,-1.783"]
preAge [pos="1.749,-1.331"]
prePCSc [pos="1.297,1.762"]
sex [pos="-1.796,1.310"]
deltaPCSc -> deltaWeight
preAge -> deltaPCSc
preAge -> deltaWeight
preAge -> prePCSc
prePCSc -> deltaPCSc
sex -> deltaPCSc
sex -> deltaWeight
sex -> prePCSc')

plot(modell)

modelldata <- data.frame(deltaWeight=weightdelta, preAge=allagruppen$AgeHyp12[1:15],prePCSc=summarscoreFar$PCSHyp12[1:15], sex=allagruppen$SexHyp12[1:15],deltaPCSc=diffPCSFar[1:15]) %>% as_tibble() %>% mutate(sex = as.factor(sex)) %>% mutate(sex=recode(sex, '1'='male', '0'='female'))

modelldata$sex <- as.integer(modelldata$sex)
#modelldata$sex <- as.numeric(modelldata$sex)

library(lavaan)
corry <- lavCor(modelldata)

resmodell <- localTests(x=modell, sample.cov = corry, sample.nobs = nrow(modelldata))

resmodell
library(rms)

f4 <- ols(deltaPCSc ~ deltaWeight + prePCSc + sex*preAge, data = modelldata, x=T, y=T)

aux3 <- fastbw(f4, rule = 'p', type = 'individual', sls = 0.157)

aux3

validateresult <- validate(f4, rule = 'p', sls = 0.2, type = 'individual', B=200, bw=T, force = 1)

library(ggiraphExtra)

fitter <- lm(deltaPCSc ~ deltaWeight+sex+sex:preAge, data = modelldata)
ggPredict(fitter, interactive = T, se=T)

```

```{r}
#Fortsätter med bilderna
#Nu deltaCSFfT4 mot deltaWC

scatterPright <- ggplot() + geom_point(size=3, show.legend = FALSE) + geom_smooth(method=lm, se=FALSE, colour="black", size=0.5) + theme(text=element_text(size=20), panel.grid.major=element_blank(), panel.grid.minor = element_blank(), panel.background = element_blank(), axis.line = element_line(colour = "black")) + stat_cor(method = "pearson", label.x = 14, label.y = 11)

bild3 <- scatterPright + aes(allagruppen$`CSF-fT4Hyp2`[1:15] , (allagruppen$`Abdominal CHyp2`-allagruppen$AbdominalHyp12)) + labs(x='CSF f-T4 (pmol/L) after treatment', y='difference in WC (cm)')

#skippar titeln: ,title = 'Pearson correlation for \n difference between CSFfT4 and WC')  #denna tror jag inte vi ska ha med

bild4 <- scatterPright + aes(allagruppen$`CSF-fT4Hyp2`[1:15],(allagruppen$`Abdominal CHyp2`-allagruppen$AbdominalHyp12)) + labs(x='postCSFfT4 (pmol/L)', y='difference in WC',title = 'Pearson correlation for \n difference between postCSFfT4 and WC')

bild5 <- scatterPright + aes(allagruppen$`CSF-fT4Hyp2`[1:15],(allagruppen$`LDL-TCHyp2`-allagruppen$`LDL-TCHyp12`)) + labs(x='CSF f-T4 after treatment (pmol/L)', y='difference in LDL cholesterol') + ylim(-2,2) + stat_cor(method = 'pearson', label.x = 15, label.y = 1.8)

#titel på denna: ,title = 'Pearson correlation for  difference \n between postCSFfT4 and LDL cholesterol'

```
